# Supplementary material for: Emergency Medical Service Responses for Older Adults: A Retrospective Observational Study Comparing Nursing Homes and the Community
Source: Healthcare (Basel). 2025 Nov 5;13(21):2806. doi: 10.3390/healthcare13212806 (PMC12609666; doi:10.3390/healthcare13212806)
Supplement: Supplementary file 1 [file healthcare-13-02806-s001.zip]

Archive with 1 entries (1 files):
- healthcare-3887648-supplementary.pdf
